# Supplementary material for: Transcriptome Analysis and Identification of Chemosensory Genes in the Galleria mellonella Larvae
Source: Insects. 2025 Sep 27;16(10):1004. doi: 10.3390/insects16101004 (PMC12563973; doi:10.3390/insects16101004)
Supplement: Supplementary file 1 [file insects-16-01004-s001.zip]

Archive with 1 entries (1 files):
- insects-3841521-supplementary.pdf
